# Supplementary material for: Identification of Potential Diagnostic Gene Targets for Pediatric Sepsis Based on Bioinformatics and Machine Learning
Source: Front Pediatr. 2021 Mar 4;9:576585. doi: 10.3389/fped.2021.576585 (PMC7969637; doi:10.3389/fped.2021.576585)
Supplement: Supplementary Table 1 — The clinical information of sample specimen. [file Table_1.xlsx]

## Sheet: GSE26440
Sample	Age
GSM648590	age (years): 9.4
GSM648591	age (years): 3
GSM648592	age (years): 2.1
GSM648593	age (years): 1.9
GSM648594	age (years): 0.8
GSM648595	age (years): 0.3
GSM648596	age (years): 9.1
GSM648597	age (years): 0.6
GSM648598	age (years): 2.6
GSM648599	age (years): 8.8
GSM648600	age (years): 0.9
GSM648601	age (years): 4.5
GSM648602	age (years): 2
GSM648603	age (years): 0.5
GSM648604	age (years): 2.4
GSM648605	age (years): 0.1
GSM648606	age (years): 0.8
GSM648607	age (years): 2.7
GSM648608	age (years): 6.8
GSM648609	age (years): 7.1
GSM648610	age (years): 7.3
GSM648611	age (years): 4.4
GSM648612	age (years): 2.8
GSM648613	age (years): 0.3
GSM648614	age (years): 3
GSM648615	age (years): 3.7
GSM648616	age (years): 2.7
GSM648617	age (years): 2.7
GSM648618	age (years): 0.1
GSM648619	age (years): 0.7
GSM648620	age (years): 0
GSM648621	age (years): 1.6
GSM648622	age (years): 1.1
GSM648623	age (years): 1.9
GSM648624	age (years): 2.2
GSM648625	age (years): 4.2
GSM648626	age (years): 2.3
GSM648627	age (years): 7.2
GSM648628	age (years): 0
GSM648629	age (years): 2.8
GSM648630	age (years): 3.3
GSM648631	age (years): 0.9
GSM648632	age (years): 5.3
GSM648633	age (years): 7.3
GSM648634	age (years): 5.7
GSM648635	age (years): 0.9
GSM648636	age (years): 1.6
GSM648637	age (years): 0
GSM648638	age (years): 0
GSM648639	age (years): 2.9
GSM648640	age (years): 2.9
GSM648641	age (years): 0
GSM648642	age (years): 7.3
GSM648643	age (years): 2.3
GSM648644	age (years): 9
GSM648645	age (years): 0.2
GSM648646	age (years): 0
GSM648647	age (years): 0.3
GSM648648	age (years): 2.5
GSM648649	age (years): 0
GSM648650	age (years): 2.2
GSM648651	age (years): 5.1
GSM648652	age (years): 10.9
GSM648653	age (years): 6
GSM648654	age (years): 0.7
GSM648655	age (years): 1.9
GSM648656	age (years): 2.3
GSM648657	age (years): 5.3
GSM648658	age (years): 10.8
GSM648659	age (years): 7.5
GSM648660	age (years): 2.9
GSM648661	age (years): 1.4
GSM648662	age (years): 7.8
GSM648663	age (years): 1.9
GSM648664	age (years): 1.5
GSM648665	age (years): 6.1
GSM648666	age (years): 8.9
GSM648667	age (years): 1.8
GSM648668	age (years): 3.7
GSM648669	age (years): 0.7
GSM648670	age (years): 1.4
GSM648671	age (years): 0.9
GSM648672	age (years): 0
GSM648673	age (years): 6.8
GSM648674	age (years): 0
GSM648675	age (years): 0
GSM648676	age (years): 5.9
GSM648677	age (years): 9.7
GSM648678	age (years): 0.2
GSM648679	age (years): 0.3
GSM648680	age (years): 6.3
GSM648681	age (years): 0.3
GSM648682	age (years): 0.1
GSM648683	age (years): 1.3
GSM648684	age (years): 8
GSM648685	age (years): 1.7
GSM648686	age (years): 0.2
GSM648687	age (years): 6
GSM648688	age (years): 6
GSM648689	age (years): 1.9
GSM648690	age (years): 0.7
GSM648691	age (years): 1.5
GSM648692	age (years): 3
GSM648693	age (years): 1.2
GSM648694	age (years): 5.1
GSM648695	age (years): 1.4
GSM648696	age (years): 7
GSM648697	age (years): 5.9
GSM648698	age (years): 0.1
GSM648699	age (years): 2
GSM648700	age (years): 1.8
GSM648701	age (years): 3.8
GSM648702	age (years): 1
GSM648703	age (years): 0
GSM648704	age (years): 0.3
GSM648705	age (years): 9.4
GSM648706	age (years): 0.3
GSM648707	age (years): 1.5
GSM648708	age (years): 0
GSM648709	age (years): 8.2
GSM648710	age (years): 4.3
GSM648711	age (years): 2
GSM648712	age (years): 2
GSM648713	age (years): 2
GSM648714	age (years): 2
GSM648715	age (years): 2.4
GSM648716	age (years): 2
GSM648717	age (years): 2
GSM648718	age (years): 7.4
GSM648719	age (years): 10

## Sheet: GSE26378
Sample	Age
GSM647527	age (years): 2
GSM647528	age (years): 0.5
GSM647529	age (years): 1.9
GSM647530	age (years): 2
GSM647531	age (years): 1.3
GSM647532	age (years): 3.8
GSM647533	age (years): 1.1
GSM647534	age (years): 7.6
GSM647535	age (years): 9.6
GSM647536	age (years): 1.3
GSM647537	age (years): 0.5
GSM647538	age (years): 5
GSM647539	age (years): 9
GSM647540	age (years): 1.1
GSM647541	age (years): 0.7
GSM647542	age (years): 8.3
GSM647543	age (years): 8.9
GSM647544	age (years): 4
GSM647545	age (years): 0.6
GSM647546	age (years): 1.2
GSM647547	age (years): 0.1
GSM647548	age (years): 6.6
GSM647549	age (years): 0.8
GSM647550	age (years): 0.4
GSM647551	age (years): 5.9
GSM647552	age (years): 0.1
GSM647553	age (years): 0.1
GSM647554	age (years): 6.5
GSM647555	age (years): 8
GSM647556	age (years): 3.9
GSM647557	age (years): 1.7
GSM647558	age (years): 5
GSM647559	age (years): 8.5
GSM647560	age (years): 0.3
GSM647561	age (years): 0.8
GSM647562	age (years): 9.3
GSM647563	age (years): 9.5
GSM647564	age (years): 9.7
GSM647565	age (years): 0.1
GSM647566	age (years): 8.7
GSM647567	age (years): 1.7
GSM647568	age (years): 1.4
GSM647569	age (years): 0.1
GSM647570	age (years): 1.2
GSM647571	age (years): 7
GSM647572	age (years): 4.4
GSM647573	age (years): 1
GSM647574	age (years): 0.1
GSM647575	age (years): 2
GSM647576	age (years): 1
GSM647577	age (years): 0.1
GSM647578	age (years): 4.4
GSM647579	age (years): 0.8
GSM647580	age (years): 0.2
GSM647581	age (years): 4.2
GSM647582	age (years): 5.2
GSM647583	age (years): 1.6
GSM647584	age (years): 8
GSM647585	age (years): 9.3
GSM647586	age (years): 8.6
GSM647587	age (years): 9.3
GSM647588	age (years): 9
GSM647589	age (years): 7.4
GSM647590	age (years): 4.4
GSM647591	age (years): 4.2
GSM647592	age (years): 1.9
GSM647593	age (years): 1
GSM647594	age (years): 2.4
GSM647595	age (years): 1.2
GSM647596	age (years): 7.7
GSM647597	age (years): 0.7
GSM647598	age (years): 0.8
GSM647599	age (years): 3.6
GSM647600	age (years): 2.4
GSM647601	age (years): 5.6
GSM647602	age (years): 9.8
GSM647603	age (years): 2.8
GSM647604	age (years): 9.6
GSM647605	age (years): 4.6
GSM647606	age (years): 1.2
GSM647607	age (years): 2.3
GSM647608	age (years): 2.9
GSM647609	age (years): 9.3
GSM647610	age (years): 2
GSM647611	age (years): 5.3
GSM647612	age (years): 3.7
GSM647613	age (years): 0.8
GSM647614	age (years): 3
GSM647615	age (years): 1.3
GSM647616	age (years): 0.5
GSM647617	age (years): 0.6
GSM647618	age (years): 5.2
GSM647619	age (years): 0.3
GSM647620	age (years): 9.1
GSM647621	age (years): 1
GSM647622	age (years): 2.9
GSM647623	age (years): 4.2
GSM647624	age (years): 2.2
GSM647625	age (years): 2.9
GSM647626	age (years): 0.5
GSM647627	age (years): 6.5
GSM647628	age (years): 8.7
GSM647629	age (years): 2.4
