# Supplementary material for: Identification of Potential Diagnostic Gene Targets for Pediatric Sepsis Based on Bioinformatics and Machine Learning
Source: Front Pediatr. 2021 Mar 4;9:576585. doi: 10.3389/fped.2021.576585 (PMC7969637; doi:10.3389/fped.2021.576585)
Supplement: Supplementary Table 3 — The results of differentially expressed genes. [file Table_3.xlsx]

## Sheet: Sheet1
Table S1 List of DEG
symbol	logFC	FDR	Sig
MYBL1	-2.14656	1.37e-08	Down
KLRF1	-2.07563	1.02e-08	Down
TCRDV2	-2.029	5.6e-08	Down
LRRN3	-2.00374	3.42e-09	Down
TRDV3	-1.9932	6.65e-08	Down
KLRB1	-1.92012	9.6e-08	Down
NOG	-1.79518	5.47e-07	Down
KLRC3	-1.71033	1.38e-06	Down
CD160	-1.69717	6.22e-07	Down
SH2D1A	-1.61893	1.16e-05	Down
FGFBP2	-1.61825	2.96e-06	Down
TC2N	-1.61567	4.4e-05	Down
TRAT1	-1.59597	4.71e-06	Down
KLRC4-KLRK1	-1.58862	3.59e-06	Down
NELL2	-1.57884	2.45e-05	Down
TOX	-1.57263	2.76e-06	Down
PTGDR	-1.56532	1.88e-05	Down
KLRC1	-1.5469	1.32e-05	Down
NMT2	-1.5441	9.54e-05	Down
HLA-DQA1	-1.53187	3.62e-06	Down
SCML1	-1.48692	8.31e-05	Down
LINC01215	-1.47991	9.83e-05	Down
TARP	-1.47746	6.37e-05	Down
NLRC3	-1.47218	0.000172414	Down
XIST	-1.46974	5.02e-11	Down
CD247	-1.46933	0.000228041	Down
GPR18	-1.46342	0.000130368	Down
A2M-AS1	-1.45319	5.65e-05	Down
CLIC3	-1.44199	1.81e-05	Down
IL2RB	-1.44069	4.94e-05	Down
TBC1D4	-1.43647	0.000351439	Down
TGFBR3	-1.43104	0.000113824	Down
GPR183	-1.41549	0.000301674	Down
USP9Y	-1.40696	2.34e-06	Down
EOMES	-1.40295	0.000172414	Down
TRAV12-1	-1.40097	5.62e-05	Down
THEMIS	-1.39474	8.25e-05	Down
CCR3	-1.39292	3.57e-05	Down
GNLY	-1.39175	0.000192166	Down
DDHD2	-1.38167	0.000584096	Down
TXK	-1.37509	0.000120933	Down
ITK	-1.37284	0.000445929	Down
SACS	-1.36681	0.000301674	Down
PRKACB	-1.36597	0.000375346	Down
ITM2A	-1.36482	0.000213494	Down
ZNF600	-1.3543	0.000445929	Down
HLA-DPB1	-1.34677	0.000768098	Down
P2RY10	-1.34467	0.000120933	Down
RTN1	-1.34273	0.000445929	Down
BCL11B	-1.33815	0.000492368	Down
MAP3K7CL	-1.33576	0.000492368	Down
ITGA4	-1.33148	0.000132668	Down
CENPK	-1.32878	0.000233134	Down
CHRM3-AS2	-1.3246	0.000768098	Down
PDGFD	-1.32217	0.000132668	Down
TSPAN13	-1.31574	0.000190635	Down
RASGRP1	-1.31489	0.000408981	Down
MS4A1	-1.31261	0.000336103	Down
KLRD1	-1.30617	0.000492368	Down
TMEM204	-1.30575	0.000927212	Down
SGK223	-1.30189	0.000408981	Down
CD2	-1.29835	0.00100253	Down
BLNK	-1.29183	0.000575729	Down
SGPP1	-1.28803	0.000533862	Down
TCR-alpha	-1.28727	0.00027061	Down
CPA3	-1.28422	0.000442934	Down
CRTAM	-1.27931	0.001226	Down
FLJ12120	-1.27022	0.000495859	Down
FAM3C	-1.26993	0.00139329	Down
TMEM263	-1.26347	0.00229327	Down
TPD52	-1.26213	0.00027061	Down
RARA	-1.26079	3.34e-06	Down
KLRG1	-1.25901	0.0013183	Down
ABLIM1	-1.25207	0.00107161	Down
EVL	-1.25152	0.00147027	Down
SENP7	-1.24974	1.74e-05	Down
TRMT13	-1.24655	0.00173848	Down
TTC39B	-1.24572	0.0013183	Down
LBH	-1.23366	0.0024286	Down
ARL4C	-1.23296	0.00184866	Down
BACH2	-1.23117	0.00118291	Down
GZMK	-1.23081	0.000685769	Down
CD28	-1.22815	0.00139329	Down
EIF4A2	-1.22799	5.23e-05	Down
FAIM3	-1.21526	0.00147027	Down
TRAC	-1.21239	0.00266204	Down
CLEC2D	-1.20993	0.000685769	Down
DOCK9	-1.20817	0.00194846	Down
KLRC4	-1.20409	9.3e-05	Down
PKIA	-1.20397	0.00118291	Down
SH2D1B	-1.2025	9.52e-05	Down
TRMT11	-1.19366	0.00254868	Down
AMIGO2	-1.19313	0.00337033	Down
CCL5	-1.18606	0.00211416	Down
AKAP11	-1.17751	0.00254868	Down
TRBC1	-1.16925	0.00351481	Down
TRIB2	-1.16616	0.00351481	Down
ZNF439	-1.16034	0.00211416	Down
PLEKHA1	-1.15839	0.00477593	Down
ZNF567	-1.15807	0.00351481	Down
ZNF260	-1.14767	0.00616908	Down
BZRAP1-AS1	-1.14543	0.00488551	Down
ADAM28	-1.14258	0.00488551	Down
STAT4	-1.14135	0.00374181	Down
HLA-DMB	-1.13993	0.00477593	Down
GPRASP1	-1.13953	0.00283941	Down
LOC93622	-1.13476	0.00364012	Down
ZNF302	-1.13248	0.00488551	Down
FAM102A	-1.12906	0.00374181	Down
ST6GAL1	-1.12779	0.00640113	Down
TCL1A	-1.12701	0.00496519	Down
IFT80	-1.124	0.0105531	Down
SRSF11	-1.11921	0.0105531	Down
QRSL1	-1.1186	0.00388414	Down
GLYR1	-1.11583	0.0105531	Down
TBC1D9	-1.1154	0.00817369	Down
ASF1A	-1.11433	0.00616908	Down
LEF1	-1.11331	0.00388414	Down
PRKCQ	-1.11164	0.00496519	Down
LOC102724229	-1.10942	0.00645188	Down
PARP15	-1.10755	0.000386223	Down
CRY1	-1.10655	0.0105531	Down
TXLNGY	-1.10623	0.00537587	Down
ETS1	-1.10458	0.00503057	Down
AKAP7	-1.10344	0.00808473	Down
ZNF83	-1.10122	0.00388414	Down
ZMAT1	-1.10031	0.00808473	Down
E2F5	-1.09837	0.00645188	Down
AUTS2	-1.09625	0.00506251	Down
HLA-DMA	-1.09623	0.00817369	Down
ZFP62	-1.09604	0.00640113	Down
CD3G	-1.09409	0.00234962	Down
RUNX3	-1.09387	0.00496519	Down
GRAMD1C	-1.09373	0.00180211	Down
JMY	-1.09195	0.00817369	Down
CD96	-1.09119	0.00817369	Down
HSF2	-1.09044	0.0106652	Down
TRG-AS1	-1.0895	0.00808473	Down
MYOM2	-1.08918	0.00229327	Down
HMGN3	-1.089	0.0106652	Down
ANKRD46	-1.08519	0.00808473	Down
C14orf64	-1.08498	0.00303733	Down
CTSW	-1.08263	0.00506251	Down
BMI1	-1.08237	0.0106652	Down
LINC00926	-1.07939	0.0106652	Down
UBE2Q2	-1.07904	0.0105531	Down
LINC00263	-1.07883	0.00808473	Down
EIF2AK3	-1.07653	0.0106652	Down
LCK	-1.07587	0.00648389	Down
TSEN15	-1.07281	0.00824875	Down
MTX3	-1.07041	0.0136051	Down
TRMT61B	-1.06992	0.0106652	Down
LOC102724611	-1.06941	0.0082727	Down
GZMA	-1.06716	0.0082727	Down
CD3E	-1.06632	0.00648389	Down
GIMAP7	-1.06625	0.00824875	Down
MALT1	-1.06466	0.0136051	Down
NOC3L	-1.062	0.0136051	Down
GNPDA2	-1.06067	0.0136051	Down
GPR174	-1.05974	0.00649944	Down
CASD1	-1.05795	0.0082727	Down
LIPT1	-1.05566	0.0106652	Down
ZC3H12D	-1.05184	0.0136051	Down
ZAP70	-1.05037	0.0106652	Down
MICU3	-1.04961	0.00394126	Down
FASTKD2	-1.04822	0.00508488	Down
BIRC3	-1.0457	0.0106652	Down
CD3D	-1.04467	0.0106652	Down
CCR6	-1.04425	0.0172912	Down
TMEM243	-1.03834	0.0136051	Down
LEF1-AS1	-1.03762	0.0106652	Down
ARL14EP	-1.03373	0.0136051	Down
IL7R	-1.02877	0.0136051	Down
GALNT12	-1.02797	0.0106652	Down
CD27	-1.02731	0.0172763	Down
PCMTD2	-1.02646	0.0136051	Down
C12orf57	-1.02519	0.0172912	Down
GATA3	-1.02236	0.0172763	Down
TKTL1	-1.02082	0.0105717	Down
RPS24	-1.01919	0.0172912	Down
GIMAP6	-1.01729	0.0172096	Down
FNBP4	-1.01684	0.021673	Down
DYRK2	-1.01637	0.021673	Down
LYRM7	-1.01595	0.0217293	Down
ELP2	-1.01558	0.0217293	Down
MSH2	-1.01236	0.0136051	Down
LINC00954	-1.01188	0.0135247	Down
LDHB	-1.01117	0.0136051	Down
THAP9-AS1	-1.01113	0.0172763	Down
RRP15	-1.01089	0.0136051	Down
ZNF420	-1.00981	0.00806795	Down
MAL	-1.00786	0.0172096	Down
MAP4K3	-1.00763	0.0217299	Down
PPP1R2	-1.00687	0.0172763	Down
CFL2	-1.00552	0.021673	Down
CEP290	-1.00383	0.0135247	Down
ZZZ3	-1.00295	0.0277867	Down
BANK1	-1.0018	0.0214662	Down
PTPN4	-1.00178	0.0135247	Down
ZNF708	-1.00117	0.0215463	Down
FCRL3	-1.00072	0.010491	Down
UPB1	1.00191	0.000743129	Up
SKAP2	1.00239	0.000636256	Up
DPH3	1.00333	0.00116938	Up
DTL	1.00466	0.0190163	Up
KIF13A	1.00555	0.000693753	Up
WFDC1	1.00658	0.00645188	Up
BLOC1S1	1.00713	0.000503767	Up
SELP	1.00758	0.00472501	Up
THBD	1.00907	0.000863583	Up
RP3-508I15.21	1.00994	0.000257835	Up
EPAS1	1.01083	0.00132465	Up
CTC-510F12.4	1.01101	0.000654078	Up
NUSAP1	1.01225	0.00537231	Up
RNASE1	1.01934	0.0259866	Up
FBXL13	1.02043	0.00104927	Up
CEBPA	1.02289	0.00030361	Up
HLX	1.0236	0.000294359	Up
H2BFS	1.02516	0.000504648	Up
JUNB	1.02561	0.000233375	Up
PLA2G4A	1.02723	0.000350959	Up
PHC2	1.02746	0.000234635	Up
TIFA	1.03029	0.00228395	Up
DNAJC6	1.03156	0.0123137	Up
ALB	1.03251	0.0212797	Up
ANKS1A	1.03261	0.000448675	Up
CXCL1	1.03373	0.000492368	Up
CFLAR	1.03434	0.000169564	Up
CXCR1	1.03594	0.000379648	Up
CKLF	1.03682	0.000267627	Up
PLXDC2	1.0373	0.000288011	Up
CAPN3	1.03799	0.000278768	Up
ADAM9	1.04078	0.000360497	Up
TMCO3	1.04115	0.00044436	Up
FNDC3B	1.04143	0.000560431	Up
RNF24	1.04275	0.000445125	Up
JAK2	1.04357	0.000486669	Up
PHF21A	1.0448	0.000190635	Up
SHKBP1	1.04494	0.000191222	Up
LDHA	1.04726	0.00035788	Up
RP11-389C8.2	1.04803	0.00247285	Up
MIR646HG	1.04807	0.00025197	Up
IDH1	1.04874	0.000700655	Up
NFE2	1.05019	9.52e-05	Up
GNS	1.05045	0.000296123	Up
SBF2	1.05048	0.000151181	Up
TCTEX1D1	1.05191	0.00593226	Up
CYYR1	1.05279	0.00477593	Up
APMAP	1.05353	0.000170471	Up
RASGEF1A	1.05462	0.00362099	Up
RP11-476D10.1	1.05533	0.0140936	Up
RHCE	1.05584	0.00619884	Up
GJB6	1.05635	0.00560042	Up
TNFRSF10C	1.0565	8.24e-05	Up
CCRL2	1.05801	0.00243466	Up
ITGA7	1.05856	0.00286866	Up
MRC1	1.05937	0.0129362	Up
LILRB3	1.05973	0.000339252	Up
LRPAP1	1.0608	0.000170471	Up
C10orf54	1.06325	0.000172414	Up
LOC102724587	1.06489	0.000765102	Up
SMA4	1.06788	0.000453424	Up
MSRA	1.06815	0.000113379	Up
DIRC2	1.07007	0.000120889	Up
PIK3CB	1.07035	0.000416115	Up
TSHZ3	1.07552	0.000213226	Up
ASAP1	1.07746	8.06e-05	Up
CTB-167B5.2	1.07791	0.00116337	Up
NME8	1.07825	0.000173257	Up
PKM	1.07837	7e-05	Up
CSF2RA	1.08042	6.53e-05	Up
KL	1.08368	0.00075489	Up
GALNT2	1.08397	0.000118609	Up
ENTPD7	1.08526	0.000203523	Up
PRC1	1.08538	0.00149616	Up
EMR2	1.08588	9.35e-05	Up
LINC01270	1.08621	0.000373225	Up
IER3	1.08679	0.000105694	Up
PDZD8	1.08879	0.000230769	Up
HK2	1.09007	0.00013907	Up
CA2	1.09051	0.0074737	Up
CHSY1	1.09098	7.97e-05	Up
MLKL	1.09832	0.000109744	Up
HSPB1	1.0997	0.000133211	Up
DDIAS	1.10115	9.91e-05	Up
TBXAS1	1.10157	5.28e-05	Up
G6PD	1.10322	1.98e-05	Up
MCTP1	1.10612	8.16e-05	Up
STX11	1.10717	0.000584096	Up
USB1	1.11022	8.06e-05	Up
SLC22A15	1.11319	3.67e-05	Up
KLF7	1.11343	4.86e-05	Up
LOC100129518	1.11403	0.00073604	Up
HEPACAM2	1.11615	0.00642313	Up
QSOX1	1.11633	6.13e-05	Up
BAZ1A	1.11757	7.84e-05	Up
CDK5RAP2	1.11795	9.92e-05	Up
ARL11	1.11895	5.32e-05	Up
PCNX	1.12207	6.57e-05	Up
CEBPB	1.1233	7.02e-05	Up
KCNJ2	1.12442	3.41e-06	Up
FES	1.12666	1.54e-05	Up
CSGALNACT2	1.12684	0.000183397	Up
EXOC6	1.12809	4.15e-05	Up
C20orf24	1.129	2.44e-05	Up
HMMR	1.13519	0.00109864	Up
ZFYVE16	1.13653	0.00115607	Up
MAN1A1	1.13692	0.000183393	Up
S100A8	1.13801	1.31e-05	Up
RALB	1.13976	3.48e-05	Up
HMGB2	1.14065	1.43e-05	Up
MINOS1P1	1.14099	7e-05	Up
TMEM45A	1.14336	0.0015752	Up
FUT7	1.14374	5.65e-05	Up
RIT1	1.14806	1.77e-05	Up
CTSA	1.14836	7.9e-06	Up
STX3	1.15157	3.28e-05	Up
DHRS13	1.15249	1.96e-05	Up
CYP1B1-AS1	1.15276	0.00140785	Up
DENND3	1.15626	1.3e-05	Up
VPS9D1	1.16137	2.37e-05	Up
RARA-AS1	1.16257	6.99e-05	Up
VNN2	1.16448	4.79e-06	Up
CASP5	1.16602	0.000148819	Up
BPGM	1.1684	0.00121717	Up
LOC101928143	1.16956	3.23e-06	Up
CAPG	1.17275	1.96e-05	Up
ANO10	1.17484	2.25e-05	Up
METTL9	1.17492	1.21e-05	Up
RRM2	1.17585	0.00194015	Up
RP11-443B7.1	1.17607	2.02e-05	Up
LINC01094	1.17626	0.000221766	Up
DEFT1P	1.17693	0.00623054	Up
RTN3	1.17742	1.31e-05	Up
CYBB	1.17917	2.36e-05	Up
RSAD2	1.18525	0.000787289	Up
MTF1	1.18631	1.75e-05	Up
MRVI1	1.18654	1.16e-05	Up
HIST1H4H	1.18656	9.17e-06	Up
GRN	1.18664	6.41e-06	Up
SIGLEC1	1.18804	0.00243612	Up
AIG1	1.18909	0.000149862	Up
GGH	1.19346	3.4e-05	Up
PIK3AP1	1.19377	0.000395201	Up
TGFB1I1	1.19577	0.00196462	Up
IL10RB	1.19589	7.8e-06	Up
CD300LF	1.19662	1.86e-06	Up
FPR1	1.19732	3.99e-05	Up
SVIL	1.19949	2.79e-06	Up
CCR1	1.19995	3.69e-06	Up
CD58	1.20354	1.75e-06	Up
SLC40A1	1.20417	2.76e-06	Up
ABCG2	1.20468	0.00279011	Up
GCA	1.20481	1.62e-06	Up
MARCKS	1.20533	1.96e-05	Up
DNAJC3	1.20763	1.24e-05	Up
SOCS3	1.20996	2.91e-06	Up
FRMD4B	1.21116	8.11e-05	Up
CSF3R	1.2153	4.11e-06	Up
SIRPB1	1.21619	3.18e-07	Up
TMEM158	1.21821	0.00301768	Up
RHOU	1.21834	3.77e-05	Up
ZYX	1.21888	3.41e-06	Up
OASL	1.21954	0.00139329	Up
PLP2	1.22092	4.71e-06	Up
NLRP12	1.22193	1.66e-06	Up
RALGAPA2	1.22218	8.38e-06	Up
RAB32	1.23016	3.07e-06	Up
IL1RAP	1.23189	2.84e-05	Up
SLA	1.23351	3.88e-06	Up
LACTB	1.23611	7.06e-05	Up
HSPA1A	1.23912	8.64e-07	Up
ATXN1	1.24005	4.79e-06	Up
P2RX1	1.24018	2.74e-06	Up
ZDHHC19	1.24084	9.56e-06	Up
DLC1	1.24467	3.01e-05	Up
NFE4	1.24538	1.81e-05	Up
SMARCD3	1.24683	1.53e-05	Up
FGG	1.25184	0.0019362	Up
ARL4A	1.25304	5.02e-05	Up
DDAH2	1.25356	2.66e-06	Up
BEX1	1.25416	0.00207175	Up
ECHDC3	1.25651	4.88e-05	Up
BATF2	1.2566	0.00104732	Up
KCNJ15	1.25759	7.9e-07	Up
S100A11	1.26101	4.28e-07	Up
GBAP1	1.26135	1.84e-06	Up
CEBPD	1.26175	6.5e-07	Up
PPM1N	1.26722	1.25e-05	Up
FFAR3	1.26749	1.98e-05	Up
IMPA2	1.27209	1.22e-06	Up
PRKCD	1.27312	7.7e-07	Up
HIST2H2BE	1.27764	1.4e-06	Up
XK	1.27788	0.000509031	Up
TSPAN2	1.27871	4.02e-06	Up
POR	1.27928	1.02e-06	Up
ASAP1-IT1	1.27962	7.04e-06	Up
FLOT2	1.2856	8.45e-07	Up
MYOF	1.28565	0.000545866	Up
RP11-330O11.3	1.28758	5.28e-06	Up
CAMP	1.28966	3.72e-05	Up
RP11-548H18.2	1.29064	9.13e-06	Up
IDI1	1.29365	3.84e-06	Up
MYL9	1.29935	0.000868606	Up
FGR	1.30082	1.95e-07	Up
MSRB1	1.30399	1.65e-07	Up
PLXNC1	1.30502	2.28e-07	Up
BTBD19	1.30578	2.14e-05	Up
CCPG1	1.30887	4.78e-07	Up
C1RL	1.309	1.27e-07	Up
CD24	1.3093	0.000982395	Up
ENPP2	1.30941	0.000679295	Up
LILRA6	1.3098	1.27e-07	Up
RBM47	1.31006	5.72e-07	Up
MSRB2	1.31385	1.23e-07	Up
SPI1	1.31429	8.73e-08	Up
ATP11B	1.31619	7.92e-07	Up
DGAT2	1.32122	1.61e-07	Up
LOC645984	1.32273	3.69e-06	Up
LOC100505812	1.32313	2.48e-06	Up
C8orf88	1.32527	2.89e-05	Up
SGMS2	1.32686	1.53e-05	Up
TPST1	1.32786	2.2e-05	Up
RP11-6I2.3	1.32972	1.21e-06	Up
TMEM120A	1.33163	1.72e-07	Up
HCK	1.33432	1.07e-07	Up
SEMA4A	1.33514	5.8e-08	Up
MARC1	1.34139	1.28e-07	Up
TP53I3	1.34165	3e-07	Up
JDP2	1.34196	4.61e-08	Up
SERPINB10	1.34229	5.79e-05	Up
MAFG	1.34726	1.26e-07	Up
CD14	1.35015	2.44e-07	Up
SPTLC2	1.35216	2.03e-07	Up
GYPB	1.35315	0.000226587	Up
ADAMTS3	1.35361	7.81e-05	Up
AQP9	1.35836	3.48e-08	Up
ERLIN1	1.35899	4.25e-07	Up
DRAM1	1.35961	1.12e-07	Up
GBA	1.36339	4.25e-08	Up
MT1M	1.36384	0.000521974	Up
RP11-173M1.8	1.36701	4.07e-08	Up
C5AR1	1.36772	1.63e-08	Up
HIST1H2BG	1.36858	5.92e-06	Up
PPP1R3D	1.37121	2.89e-08	Up
RP11-373D23.2	1.37216	5.99e-06	Up
ALOX5AP	1.37659	4.79e-08	Up
NAMPT	1.378	5.77e-07	Up
IFI27	1.38502	4.12e-07	Up
VIM	1.3861	4.49e-07	Up
WIPI1	1.38628	6.16e-08	Up
PDSS1	1.38649	6.68e-07	Up
PRO2852	1.3884	5.63e-08	Up
VMP1	1.39336	1.43e-05	Up
SIGLEC9	1.39521	2e-08	Up
CDC42EP3	1.39591	7.1e-09	Up
SQRDL	1.40087	3.65e-08	Up
RP1-193H18.2	1.401	1.35e-07	Up
SLC16A6	1.40146	5.45e-08	Up
KAZN	1.40924	7.66e-06	Up
LINC00266-1	1.4111	1.34e-07	Up
ZNF438	1.41506	1.39e-08	Up
AP5B1	1.41747	3.49e-08	Up
ANPEP	1.41905	7.79e-07	Up
RRAGD	1.41968	2.92e-08	Up
HIST1H1C	1.42263	5.33e-07	Up
AGTRAP	1.42484	7.58e-09	Up
C1QC	1.42521	4.24e-05	Up
LINC01000	1.42776	4.2e-09	Up
TRIB1	1.42901	3.49e-08	Up
GCLM	1.42951	2.89e-08	Up
CTSD	1.43159	1.85e-08	Up
GPR160	1.43473	1.89e-08	Up
FPR2	1.44077	3.29e-08	Up
IGSF6	1.44101	7.62e-09	Up
TIMP1	1.44151	2.09e-09	Up
EMR1	1.4425	1.93e-07	Up
RAB31	1.44369	3.11e-09	Up
S100A9	1.44429	2.6e-09	Up
QPCT	1.4465	1.86e-08	Up
BCL6	1.44722	1.89e-09	Up
LPCAT2	1.45684	1.06e-08	Up
ALOX5	1.46054	1.5e-09	Up
PI3	1.4609	1.68e-05	Up
CEP55	1.46566	1.88e-05	Up
DPY19L3	1.46591	1.45e-07	Up
NCF4	1.47298	5.13e-10	Up
PLIN3	1.47311	6.1e-10	Up
GK	1.47521	4.32e-08	Up
mir-223	1.47526	1.72e-09	Up
DSC2	1.47579	2.48e-06	Up
LMNB1	1.47634	3.77e-09	Up
FAM126B	1.48079	8.5e-07	Up
LTB4R	1.48261	1.06e-09	Up
OPLAH	1.48585	1.65e-09	Up
NRN1	1.48753	4.57e-05	Up
MIR6787	1.49435	1.34e-09	Up
LPGAT1	1.4971	4.61e-08	Up
BASP1	1.49956	1.54e-09	Up
BC043356	1.50489	7.69e-07	Up
STK3	1.50641	1.48e-09	Up
VSTM1	1.51253	4.49e-07	Up
CD55	1.51487	2.08e-10	Up
CLEC4E	1.5162	4.22e-09	Up
MKNK1	1.51935	1.29e-08	Up
KLHL2	1.5241	3.76e-08	Up
HIST1H2BD	1.52838	2.09e-09	Up
GAS7	1.53001	1.29e-10	Up
HTATSF1P2	1.53137	5.6e-06	Up
LINC01127	1.53353	3.03e-08	Up
TLR2	1.5354	3.14e-10	Up
HIST2H2AA3	1.53826	1.78e-10	Up
CPD	1.5387	5.39e-10	Up
RAB27A	1.5441	5.3e-10	Up
CARD16	1.54724	8.25e-09	Up
ACSL1	1.5515	4.56e-11	Up
EXOSC4	1.55748	2.65e-10	Up
MAPK14	1.55807	1.37e-10	Up
GLT1D1	1.55809	2.72e-11	Up
CLEC1B	1.55988	8.38e-06	Up
LY96	1.56186	1.29e-10	Up
TIMP2	1.56314	2.54e-12	Up
PTX3	1.56462	2.52e-05	Up
FAM132B	1.56486	1.15e-05	Up
ATP8B4	1.56677	9.54e-06	Up
TLR8	1.56941	5.39e-09	Up
ROPN1L	1.58359	4.56e-11	Up
NFIL3	1.5874	1.51e-10	Up
GALNT14	1.58946	2.78e-10	Up
UGCG	1.60044	2.93e-10	Up
F5	1.60921	2.4e-08	Up
LOC441081	1.61124	1.27e-09	Up
GK3P	1.61508	2.42e-08	Up
FAM89A	1.6218	1.19e-09	Up
FFAR2	1.62739	5.71e-09	Up
AGFG1	1.62843	5.3e-10	Up
CHIT1	1.62929	3.31e-06	Up
CD63	1.64378	7.76e-13	Up
TBC1D8	1.64498	1.47e-10	Up
CLIC2	1.64595	3.37e-06	Up
CTD-2165H16.3	1.64831	4.08e-10	Up
ECRP	1.65231	1.03e-09	Up
MERTK	1.65427	2.79e-07	Up
MMRN1	1.65655	2.62e-06	Up
CR1	1.65831	6.14e-11	Up
FAM129A	1.65898	7.14e-13	Up
TSPO	1.65928	1.25e-12	Up
AIM2	1.6607	2.92e-08	Up
AOC1	1.6664	3.37e-06	Up
HPSE	1.66672	5.39e-10	Up
CREB5	1.66691	7.4e-10	Up
NABP1	1.66854	2.16e-09	Up
ITGAM	1.66931	1.48e-13	Up
FBXO6	1.68444	4.95e-07	Up
CD59	1.69188	1.96e-12	Up
RAB20	1.69621	1.73e-12	Up
SULT1B1	1.70161	1.22e-12	Up
CARD6	1.71008	1.19e-13	Up
CNIH4	1.71682	8.91e-14	Up
FGD4	1.72105	1.57e-14	Up
FAM20A	1.72154	7.4e-10	Up
SUCNR1	1.73038	8.54e-07	Up
ETS2	1.73418	4.4e-12	Up
PDGFC	1.73493	1.47e-07	Up
FKBP5	1.74176	1.16e-07	Up
AK025288	1.75882	3.39e-07	Up
SERPINA1	1.75973	9.61e-14	Up
LOC101928429	1.76217	2.02e-12	Up
WSB1	1.77535	3.5e-13	Up
CDA	1.7834	1.02e-14	Up
BST1	1.78533	6.78e-15	Up
LIN7A	1.78964	3.22e-13	Up
ATP6V1C1	1.79166	4.85e-10	Up
ATP9A	1.80296	7.54e-11	Up
TXN	1.80327	1.58e-16	Up
SLC22A4	1.80736	5.77e-18	Up
SIGLEC5	1.81094	1.94e-15	Up
SLC51A	1.81512	1.65e-08	Up
PGS1	1.82088	6.1e-15	Up
RAB13	1.82195	1.62e-12	Up
PLBD1	1.82834	6.72e-18	Up
AGPAT9	1.83266	1.73e-13	Up
KIF1B	1.83594	4.38e-16	Up
LILRA3	1.83924	7.53e-09	Up
WDFY3	1.84048	2.98e-16	Up
LIMK2	1.86052	7.45e-13	Up
MANSC1	1.86336	2.63e-12	Up
LOC731424	1.86446	6.38e-09	Up
GUSBP3	1.86874	1.21e-08	Up
PLSCR1	1.8728	1.71e-15	Up
KREMEN1	1.87523	1.01e-09	Up
MAP2K6	1.89356	2.46e-12	Up
CCNA1	1.90267	6.65e-08	Up
SERPING1	1.90354	4.66e-09	Up
FCER1G	1.90518	1.34e-20	Up
OSCAR	1.9073	8.48e-16	Up
FLOT1	1.91103	1.33e-14	Up
SLC2A3	1.91677	1.04e-17	Up
CTSG	1.91894	2.77e-08	Up
MPO	1.91923	2.16e-08	Up
IL1RN	1.9335	1.91e-13	Up
RNASE2	1.93517	3.27e-12	Up
IL18RAP	1.94338	2.53e-15	Up
SLPI	1.95667	2.99e-10	Up
LRRN1	1.95741	8.6e-10	Up
RNASE3	1.96331	1.02e-08	Up
B4GALT5	1.96912	2.44e-14	Up
DAAM2	1.97267	5.73e-10	Up
MGST1	1.97405	1.78e-12	Up
TNFAIP6	1.97755	4.4e-11	Up
C3AR1	1.9889	1.59e-15	Up
SLC26A8	1.99086	5.2e-15	Up
HIST1H2AD	1.99621	1.42e-11	Up
C1QA	1.99786	4.12e-09	Up
ORM1	2.00022	3.25e-09	Up
ST6GALNAC3	2.00149	8.53e-13	Up
ACER3	2.0131	1.26e-14	Up
UPP1	2.01894	4.09e-20	Up
CPEB4	2.0243	8.35e-13	Up
SLC2A14	2.02521	1.17e-15	Up
RP11-295G20.2	2.03518	4.45e-20	Up
RHAG	2.03544	1.97e-09	Up
PROK2	2.03785	1.8e-16	Up
ADM	2.04482	4.29e-18	Up
SERPINB2	2.04994	1.49e-10	Up
CST7	2.05337	1.47e-15	Up
PYGL	2.06074	2.3e-19	Up
HPGD	2.06403	1.65e-09	Up
NQO2	2.0646	1.66e-16	Up
VSIG4	2.07765	8.19e-10	Up
G0S2	2.0866	1.41e-11	Up
STOM	2.08998	3.94e-21	Up
IL10RB-AS1	2.09526	2.69e-16	Up
CA4	2.11881	4.1e-14	Up
C9orf84	2.12853	1.09e-10	Up
DACH1	2.1509	3.35e-17	Up
ALPL	2.16694	4.08e-11	Up
PSTPIP2	2.18568	8.01e-16	Up
IRAK3	2.1914	7.68e-16	Up
C1QB	2.25683	8.17e-12	Up
DEFA1	2.27824	1.08e-13	Up
CKAP4	2.27927	1.12e-19	Up
SAMSN1	2.30351	2.58e-13	Up
LINC01093	2.31254	4.03e-12	Up
DHRS9	2.31279	2.15e-13	Up
SERPINB1	2.31408	3.67e-21	Up
S100P	2.33608	2.95e-22	Up
MS4A3	2.3425	2.4e-13	Up
TLR5	2.3745	6.89e-24	Up
NLRC4	2.39382	1.55e-19	Up
AZU1	2.41026	2.81e-13	Up
GADD45A	2.41562	8.97e-18	Up
PRTN3	2.41904	4.09e-13	Up
DYSF	2.42691	5.96e-28	Up
IL1R1	2.44167	1.49e-14	Up
HK3	2.44627	1.32e-23	Up
METTL7B	2.45545	3.83e-14	Up
ST3GAL4-AS1	2.50812	1.34e-20	Up
GPR97	2.55188	1.13e-26	Up
MGAM	2.5608	8.05e-24	Up
FCAR	2.58149	1.22e-21	Up
LRG1	2.59467	1.53e-22	Up
BCL2A1	2.60275	1.4e-21	Up
PGLYRP1	2.62612	4.02e-18	Up
CEACAM6	2.66232	2.93e-16	Up
S100A12	2.69123	6.04e-55	Up
GRB10	2.74615	7.23e-22	Up
NAIP	2.75426	1.27e-18	Up
FOLR3	2.75498	4.63e-19	Up
MS4A4A	2.76922	4.17e-18	Up
C15orf48	2.79801	1.55e-17	Up
PFKFB3	2.8056	3.54e-27	Up
FCGR1B	2.80569	1.7e-21	Up
CD163	2.81158	9.88e-18	Up
PCOLCE2	2.81998	5.81e-18	Up
CEACAM1	2.82236	5.43e-19	Up
GYG1	2.82287	2.99e-26	Up
HGF	2.82405	3.9e-18	Up
FCGR1A	2.89511	1.86e-20	Up
RGL4	2.90599	1.42e-24	Up
CLEC4D	2.93206	3.61e-22	Up
FGF13	2.95126	1.19e-19	Up
CYSTM1	2.96429	1.58e-36	Up
IL18R1	3.0017	2.03e-20	Up
BMX	3.05157	4.77e-25	Up
TDRD9	3.10071	4.23e-22	Up
VNN1	3.1083	2.2e-23	Up
DEFA4	3.11443	8.05e-24	Up
CRISP3	3.17645	1.78e-24	Up
ELANE	3.19019	5.97e-23	Up
TCN1	3.20433	4.66e-24	Up
GPR84	3.60203	4.01e-30	Up
CLEC5A	3.73028	7.6e-31	Up
IL1R2	3.81599	2.78e-33	Up
ANXA3	3.93867	2.02e-43	Up
MMP9	3.98179	1.1e-35	Up
MCEMP1	4.06437	1.49e-62	Up
ANKRD22	4.14643	1e-38	Up
HP	4.3389	2.25e-42	Up
ARG1	4.3617	2.48e-44	Up
LTF	4.40042	2.24e-43	Up
LCN2	4.44347	2.33e-43	Up
CEACAM8	4.45154	2.12e-45	Up
RETN	4.47527	2.02e-43	Up
CD177	5.25943	7.93e-60	Up
OLAH	5.36199	1.61e-58	Up
OLFM4	6.44884	1.5e-81	Up
MMP8	6.54896	1.5e-81	Up
